# Supplementary material for: Jiangtang Sanhao formula ameliorates skeletal muscle insulin resistance via regulating GLUT4 translocation in diabetic mice
Source: Front Pharmacol. 2022 Sep 8;13:950535. doi: 10.3389/fphar.2022.950535 (PMC9492927; doi:10.3389/fphar.2022.950535)
Supplement: Supplementary file 1 [file Table2.XLS]

## Sheet: Body weight(g)
group week	0	1	2	3	4	5	6	7	8
NC	26.76	27.72	26.27	26.07	26.56	26.92	28.43	28.63	29.13
	26.07	26.82	26.64	25.38	26.07	26.83	27.81	28.21	28.32
	27.89	28.36	28.1	26.61	26.71	27.58	28.79	29.29	29.92
	28.83	29.43	30.8	28.09	29.71	29.56	31.26	32.01	30.7
	27.23	28.22	28.89	27.4	28.51	29.05	29.95	31.12	31.03
	28.63	28.13	28.87	27.68	29.67	29.6	30.15	29.96	30.79
	27.45	27.28	28.06	26.28	27.23	27.55	28.36	28.64	30.47
	27.56	28.26	28.54	27.58	28.69	28.17	29.26	30	30.67
DM	33.37	34.06	33.95	32.23	32.01	32.01	32.82	33.07	33.25
	31.41	30.23	30.13	27.94	27.84	28.16	27.92	28.4	28.39
	32.35	31.17	31.04	28.66	29.03	28.89	29.24	30.36	30.19
	31.42	29.83	29.91	28.03	27.93	28.12	29.17	29.4	28.72
	30.77	30.86	30.04	29.27	29.76	30.46	30.67	30.5	30.97
	31.83	32.08	32.6	30.82	31.21	30.87	31.83	31.82	32.68
	32.52	32.68	33.2	31.11	32.01	31.7	31.6	31.9	32.51
	28.67	28.04	28.03	27.06	27.52	26.54	26.94	27.75	27.73
Met	31.48	29.53	28.89	28.16	27.65	25.67	27.84	28.36	28.19
	31.75	28.57	28.34	26.58	26.72	27.28	28.21	28.18	27.43
	30.06	30.38	30.25	28.72	28.27	27.74	28.06	27.52	28.64
	31.08	30.82	30.47	28.94	29.23	28.24	28.92	28.81	28.96
	28.76	29.25	28.82	28.04	27.64	27.25	27.76	27.75	28.6
	30.71	29.36	30.24	28.75	28.78	29.13	29.89	30.23	31.18
	29.42	21.99	28.06	27.31	26.5	25.94	26.83	26.71	27.35
	29.7	27.51	27.3	27.86	28.34	28.17	28.19	28.19	28.45
JTSHF	32.05	30.13	28.87	30.24	31.32	30.67	30.95	31.21	31.89
	28.22	28.04	28.26	27.15	29.12	28.9	27.99	28.77	28.26
	32.15	31.58	30.1	30.26	30.37	30.47	31.24	32.3	32.5
	31.4	28.96	28.73	29.03	28.16	27.83	28.58	29.48	28.82
	30.66	28.7	28.67	27.92	26.95	26.87	26.57	27.34	27.55
	31.04	29.74	29.63	27.34	27.35	28.5	29.13	28.85	29.66
	30.59	26.72	26.83	26.18	26.92	26.67	26.59	26.78	27.55
	28.02	29.92	29.83	28.57	28.65	29.35	29.27	29.17	29.09

## Sheet: Calorie intake (kcal)
group week	0	1	2	3	4	5	6	7	8
NC	12.0729	12.7721	11.7548	13.3603	12.8583	12.3767	13.2281	11.754	12.4878
	11.6809	12.952	11.4436	12.8207	12.8153	12.1068	12.8394	12.0361	12.1405
	12.3516	12.0185	11.9982	11.7145	13.1735	12.5335	12.4824	13.2115	12.8264
	13.6931	11.934	13.1976	12.8702	12.948	13.9962	12.354	11.7383	14.5412
	12.8525	11.7374	11.9937	13.3423	12.6825	12.5161	12.0171	14.1462	12.3291
	11.2267	12.2394	11.7715	14.0004	13.2257	14.1128	13.4494	14.1645	13.8139
	10.7651	11.9382	11.4824	14.9568	12.9679	14.4023	12.3253	12.6444	12.9561
	10.3188	12.5699	10.5856	14.7511	13.4559	14.1271	12.8494	13.8039	12.5159
DM	18.3395	18.8148	22.6572	20.6197	19.0438	19.1943	20.5445	25.714	18.2609
	17.8689	18.6328	22.4745	21.5011	19.5578	18.7761	20.4928	24.8513	18.2807
	17.3612	18.2169	23.2054	32.4935	20.0648	19.4591	20.9729	26.4549	18.7158
	18.7172	19.5817	23.8034	26.6566	21.2336	20.3791	22.4203	28.1054	19.9024
	19.2992	20.1731	25.7113	33.5797	21.3795	18.5435	18.2272	27.1665	16.3677
	18.8692	19.8609	26.3574	32.1382	21.2535	18.3966	18.2603	27.7303	16.7408
	18.4316	19.9604	25.3842	30.2095	20.2054	18.1254	19.2784	26.995	16.8366
	18.5147	19.7498	23.3499	28.3519	18.6532	17.3288	19.3268	25.3037	14.9911
Met	22.0116	18.965	17.6786	20.0616	16.5482	17.3875	17.0469	19.7969	14.85
	21.2961	17.5979	16.6867	19.3868	17.5861	17.3376	16.9387	19.5897	14.1915
	16.3317	16.2514	18.0302	20.5114	17.8827	14.9742	16.542	17.754	15.0871
	17.8263	16.3696	18.1683	21.2079	18.205	13.6817	17.3174	15.3288	15.2556
	18.0845	15.4831	17.6033	20.0543	17.5668	13.4412	16.6802	15.6363	15.066
	17.1633	19.4557	15.8116	18.2711	16.3964	11.2111	18.543	15.5956	10.8439
	15.226	18.0532	16.3273	16.557	17.2475	11.74	18.2157	16.2537	11.3007
	16.9527	19.2104	16.4855	16.8236	17.3455	12.0982	15.6751	17.2954	12.2898
JTSHF	17.368	20.0561	19.9573	23.2482	19.8028	18.8847	18.0649	22.5035	17.008
	16.0128	17.5461	17.918	21.6152	18.66	17.0786	16.6526	20.0822	15.072
	16.7834	17.1753	19.9705	22.5431	19.6737	19.0617	18.6959	22.5035	17.3333
	18.4974	18.2936	19.1587	20.9026	17.9691	17.4386	17.0636	20.5238	15.104
	19.1677	17.461	24.6333	24.2718	23.0366	16.2221	17.8974	17.3091	19.3507
	18.7745	24.5799	24.1215	24.6321	24.4341	17.7851	18.8859	18.6347	20.7927
	17.2213	23.3053	23.0981	24.2448	22.8652	16.2343	17.5308	17.1331	19.3788
	19.2837	20.8473	25.2067	25.8029	25.1628	17.8705	19.0954	18.2515	20.4621

## Sheet: Water intake (mL)
group week	0	1	2	3	4	5	6	7	8
NC	3.9891	4.48583	4.96562	4.59444	4.39103	4.3146	4.15194	4.33412	5.11546
	4.50082	4.54901	4.8342	4.50968	4.37635	4.22051	4.09103	4.15786	4.97322
	4.14837	4.79831	5.06848	4.62039	4.49869	4.36924	4.24765	4.43814	5.2542
	4.53339	5.2457	5.57513	5.22064	5.17724	4.87916	4.75233	4.87155	5.95663
	4.33781	4.22115	5.06657	4.92484	4.66669	4.36316	4.20705	4.32834	5.05049
	4.73216	4.4042	4.02902	3.7992	3.54058	4.53779	3.86642	4.05377	3.59863
	4.49364	4.13108	3.93005	3.64574	3.47949	4.34762	3.75892	4.059	3.7264
	4.853	3.87942	3.62311	3.33117	3.08303	3.86568	3.24557	3.62341	3.19774
DM	14.4995	15.2552	20.0875	19.0287	19.0391	16.4983	18.1817	17.1662	17.311
	16.6463	16.8244	19.9255	19.133	18.4281	16.1389	18.1359	16.5903	17.3297
	16.2192	16.6616	20.5735	19.3555	19.5529	16.726	18.5607	17.6608	17.7422
	15.7584	16.2897	21.1036	20.1828	20.0598	17.5168	19.8417	18.7627	18.8671
	16.9891	17.5101	15.985	17.392	17.4375	14.5623	13.2935	13.0671	13.1922
	17.5174	18.039	16.3867	17.9734	17.5574	14.4469	13.9564	13.3383	13.493
	17.7638	15.3309	15.7816	17.2019	17.4539	14.2339	13.986	12.9846	13.5702
	16.9429	15.4077	14.5169	16.1695	16.5932	13.6083	12.8757	12.1711	12.0827
Met	18.5886	15.0777	14.7678	14.2501	12.5975	13.1775	14.9484	13.6405	14.5195
	17.019	15.1874	13.9392	13.7708	13.3876	13.3526	14.8535	13.4978	13.8757
	11.6671	14.3649	15.0614	14.5697	13.6133	13.2816	14.5056	13.7439	14.7513
	14.4201	16.8784	15.1768	15.0644	13.8587	13.6887	13.2222	14.1031	14.9161
	14.629	15.6616	14.7048	14.245	13.3729	13.1396	14.6269	14.0096	14.7307
	13.8838	16.472	12.6267	14.7048	14.5136	13.122	13.0156	12.3865	13.2624
	18.1048	15.968	13.0385	13.3253	13.4722	11.9894	14.5371	11.3395	11.191
	18.7111	18.8374	13.1649	13.5399	12.9242	11.7786	14.2805	11.567	11.6333
JTSHF	12.7221	14.9256	13.7579	14.0949	13.2417	11.9229	10.3914	11.8178	10.0386
	12.7991	13.4005	12.7916	13.1049	12.4775	10.7826	9.57897	10.5463	8.89593
	16.5079	14.9355	13.3406	13.6674	13.1553	12.0346	10.7543	11.8178	10.2306
	17.0607	14.911	12.3699	12.6728	12.0155	11.0099	9.81537	10.7781	8.91482
	16.197	15.4103	16.3903	14.3838	15.6145	12.3776	12.0146	10.9904	12.399
	15.4485	14.6302	16.6335	14.5973	16.5617	13.5702	12.6782	11.8321	13.3229
	17.1759	15.5144	16.372	14.3678	15.4982	12.3869	11.7685	10.8787	12.417
	12.4612	15.4485	17.4242	15.2911	17.0556	13.6354	12.8188	11.5888	13.1111

## Sheet: Body fat mass (%)
	NC	DM	Met	JTSHF
	0.14589	0.158312	0.0975523	0.190969
	0.139022	0.199073	0.16352	0.10828
	0.132435	0.202095	0.103989	0.181538
	0.123391	0.17741	0.12459	0.123941
	0.0837509	0.233004	0.193337	0.0999636
	0.105679	0.198453	0.0978136	0.110493
	0.130146	0.163057	0.0932442	0.121761
	0.0988427	0.186019	0.12081	0.14421

## Sheet: Lean body mass (%)
	NC	DM	Met	JTSHF
	0.868915	0.702141	0.814118	0.736281
	0.808795	0.705426	0.829517	0.789916
	0.828079	0.67924	0.796454	0.737846
	0.805989	0.713793	0.789836	0.762212
	0.805781	0.705785	0.78022	0.794826
	0.832533	0.715797	0.79977	0.768377
	0.834626	0.742947	0.77551	0.830954
	0.831297	0.716581	0.767293	0.80078

## Sheet: OGTT
group min	0	30	60	90	120
NC	4.7	11.4	6.1	5	4.7
	5.6	11.2	6.2	5.3	4.2
	4.6	11.4	6.4	6.3	4.2
	5.1	11.7	7.1	4.7	5.3
	5	12.8	10.1	7.8	5.2
	4.9	12.4	8.2	6.4	5.7
	5.4	11.1	8.5	7.1	4.9
	4.7	12.6	8.6	7	5.3
DM	21.6	33.3	33.3	28.3	31.9
	22.6	33.1	27.9	30.3	23.2
	20.2	33.3	33.3	31.8	25.4
	19.8	28.1	32.7	29.8	25.1
	22.8	33.3	33.3	29.2	25.2
	22.7	33.3	33.3	27.8	30.8
	20.9	33.3	29.3	25.8	23.8
	19.4	33.3	33.3	33.3	28.5
Met	8.2	24.9	27.6	21.1	19.8
	14.1	33.3	28.6	17.5	13.8
	14.2	22	21.8	19.2	12.4
	8.3	23.1	23.7	12.9	10.3
	12.6	22.7	24.8	17.8	12.6
	11.4	21.4	19.3	14.3	12.2
	15.5	33	30.1	18.8	15.2
	14.6	28.3	26.5	18.7	17.6
JTSHF	11.7	29.4	27.8	24	16.1
	12.3	33.3	27.4	25.1	14.2
	11.8	22.3	27.4	15.5	14.3
	16.8	33.3	31.5	28.2	18.7
	12.6	27.1	30.2	21.4	17.6
	12.8	25.6	27.5	19.8	14.2
	16.2	32.5	30.7	24.7	21.3
	17.5	33.3	27.8	25.2	21.8

## Sheet: AUC-OGTT
	NC	DM	Met	JTSHF
	13.6	60.83	43.8	47.55
	13.8	57.1	46.68	49.53
	14.25	60.6	38.15	39.13
	14.35	56.53	34.5	55.38
	17.9	59.9	38.95	46.9
	16.15	60.58	33.4	43.2
	15.93	55.38	48.63	53.33
	16.6	61.93	44.8	52.98

## Sheet: IPITT
group min	0	30	60	90	120
NC	6.3	3.2	1.7	2.6	3.6
	6.5	3.4	2.8	3.1	3.1
	6.6	2.3	3.2	4.3	3.7
	5.7	3.6	3.8	3.8	5.6
	6.6	3	2.9	3.4	4.3
	5.7	4.3	2.1	4.2	3.2
	6.1	2.8	2.3	3.6	2.7
	6.4	4.9	2.9	3.1	2.5
DM	25.1	16.3	11.1	14.1	18.6
	30.1	25.7	22.3	19.7	25.3
	25.4	27.2	20.6	21.1	22.6
	24.8	20.6	16.9	16.4	16.2
	27.1	25	20.1	19.4	28.6
	25.6	27	23.2	24.1	24.1
	27.3	22.2	17.8	20.7	23.1
	23.9	20.6	22.8	24.4	28.9
Met	21.8	15.2	9.4	9.6	15.6
	17.9	10.2	5.3	6	9.1
	19.4	9.2	5.9	7.6	8.4
	12.1	7.3	4.3	5.6	7.4
	21.3	16.7	8.9	7.4	10.1
	16.8	9	5.2	5.2	7.9
	22.3	17.2	12.8	15.7	13.1
	17.7	13.2	6.2	6.1	8.8
JTSHF	22.1	15.3	10.8	12.1	16.4
	19.9	17.7	13.4	10.4	12.6
	22.7	18.9	13.3	12.5	16.1
	20.3	14.9	14.4	15.1	17
	19.5	17.4	12.1	12.7	18.9
	20.9	18.5	16.6	12.1	14.1
	21.9	16.3	8.6	12.2	14.6
	22.2	18.3	11.7	12.9	13.5

## Sheet: AUC-IPITT
	NC	DM	Met	JTSHF
	6.225	31.68	26.45	28.73
	7.05	47.7	17.5	28.88
	7.475	46.45	18.3	32.05
	8.425	37.2	13.48	31.53
	7.375	46.18	24.35	30.7
	7.525	49.58	15.88	32.35
	6.55	42.95	31.7	27.68
	7.675	47.1	19.38	30.38

## Sheet: Insulin 
	NC	DM	Met	JTSHF
	7.81711	8.30841	7.21243	8.92821
	8.13079	7.11795	8.1837	8.60319
	8.03253	7.23888	7.40517	7.80955
	8.3462	8.58052	6.61153	7.83978
	7.82467	11.9932	10.9161	7.94182
	8.08921	7.20109	6.38477	8.09299
	7.68483	13.2214	7.28801	9.06426
	7.77554	7.11039	7.59035	8.56162

[truncated: 10 more sheets:  Fasting blood glucose , HOMA-IR, Serum total cholesterol , Triglyceride ,     Low-density lipoprotein   , high-density lipoprotein     , Non-esterified fatty acid , WB  data, PCR data, Immunohistochemical data]
